# Supplementary material for: Exploring cervicovaginal microbiome differences between single and multiple endometrial polyps: implications for non-invasive classification
Source: mSystems. 2025 Sep 15;10(10):e00023-25. doi: 10.1128/msystems.00023-25 (PMC12542703; doi:10.1128/msystems.00023-25)
Supplement: Table S1 — β-Diversity in the vagina and cervix of the control, single EP, and multiple EP groups. [file msystems.00023-25-s0002.csv]

Supplementary Table 1. β-diversity in the vagina and cervix of the control, single EP, and multiple EP groups
	part	R2	PERMANOVA p value
single EP vs multiple EP	vagina	0.0393	0.051
single EP vs multiple EP	cervix	0.0561	0.074
control vs multiple EP	vagina	0.0228	0.329
control vs multiple EP	cervix	0.0251	0.294
control vs single EP	vagina	0.0277	0.124
control vs single EP	cervix	0.0329	0.198
