# Supplementary material for: Exploring cervicovaginal microbiome differences between single and multiple endometrial polyps: implications for non-invasive classification
Source: mSystems. 2025 Sep 15;10(10):e00023-25. doi: 10.1128/msystems.00023-25 (PMC12542703; doi:10.1128/msystems.00023-25)
Supplement: Table S2-1 — Relative abundance of species in vaginal samples. [file msystems.00023-25-s0003.csv]

Supplementary Table 2-1. Relative abundance of species in vaginal samples				Supplementary Table 2-1. Relative abundance of species in vaginal samples
Species	Control vagina_mean	Single EP vagina_mean	Multiple EP vagina_mean	Kruskal-Wallis.p	Single EP vagina vs Multiple EP vagina _wilcox.p	Control vagina vs Single EP vagina_wilcox.p	Control vagina vs Multiple EP vagina_wilcox.p
Acinetobacter_baumannii	2.13E-06	2.31E-05	3.59E-07	0.000547184	8.38E-05	0.367856445	0.003387831
Actinobaculum_massiliae	1.06E-06	1.67E-05	4.59E-07	0.534402099	0.937769761	0.366206032	0.281665703
Actinobaculum_schaalii	4.70E-08	4.01E-07	1.65E-07	0.275221822	0.267200784	0.179718569	0.883473002
Actinomyces_europaeus	9.85E-06	1.28E-06	1.78E-07	0.617590707	0.803601986	0.340885223	0.483090362
Actinomyces_graevenitzii	1.92E-05	4.14E-05	0	0.006370762	0.115957337	0.074598119	0.003371974
Actinomyces_neuii	0.00027408	4.12E-06	1.15E-05	0.279095395	0.337352667	0.116911325	0.596952129
Actinomyces_sp.	0.000191709	1.22E-05	4.30E-06	0.105960306	0.551674297	0.04616359	0.188727292
Actinomyces_turicensis	0.000100643	7.24E-06	1.40E-06	0.956927875	0.779743574	0.926480837	0.858055806
Actinomyces_urogenitalis	8.24E-07	2.51E-05	8.18E-06	0.334513447	0.163237344	0.959274728	0.17415674
Aerococcus_urinae	2.25E-07	4.65E-06	4.69E-07	0.929123921	0.818529942	0.700024413	1
Anaerococcus_hydrogenalis	0.000186534	0.000227287	0.000184085	0.600284295	0.408823579	0.909683441	0.353440398
Anaerococcus_lactolyticus	0.000391193	0.000147061	4.63E-05	0.78814118	0.522732145	0.605074895	0.926382448
Anaerococcus_prevotii	5.12E-06	1.38E-05	2.49E-06	0.364001059	0.158515284	0.321227359	0.726571086
Anaerococcus_tetradius	2.50E-05	0.000133032	0.000145424	0.880037848	0.926875718	0.699002135	0.652643167
Arcanobacterium_sp.	8.07E-08	1.82E-07	0	0.428274649	0.207494482	1	0.207494482
Atopobium_parvulum	2.90E-06	8.67E-06	0	0.661605105	0.388885412	1	0.388885412
Atopobium_vaginae	0.024097693	0.049700205	0.001141625	0.337405809	0.313839435	0.979293301	0.121347585
BVAB1	0.001471538	0.000598042	0.000703091	0.356034787	0.466022924	0.527471323	0.141423764
Bacteroides_sp.	7.04E-08	2.10E-05	1.68E-07	0.454041511	0.385543747	0.28610383	0.883473002
Bacteroides_stercoris	2.35E-06	0	1.54E-08	0.030296029	0.286065356	0.021175653	0.124671535
Bacteroides_thetaiotaomicron	2.74E-07	7.99E-06	0	0.427406695	0.207494482	0.954429644	0.207494482
Bifidobacterium_animalis	0	1.31E-08	0	0.403569159	0.388885412	0.33556611	NA
Bifidobacterium_breve	0.03630993	1.49E-05	1.22E-07	0.057174874	0.536764731	0.096729343	0.03530685
Bifidobacterium_dentium	0.022827122	2.51E-06	2.21E-05	0.053417731	0.236193257	0.019054179	0.22299566
Bifidobacterium_longum	0.002674825	1.17E-06	1.92E-06	0.936477094	0.719492536	0.915104476	0.842906569
Brucella_abortus	2.57E-06	0	0	0.022881819	NA	0.041532563	0.065581332
Clostridiales_Family	6.71E-05	0.000108099	3.25E-05	0.860850046	0.595929266	0.778551302	0.790266763
Clostridium_sp.	1.05E-05	5.77E-06	3.03E-07	0.160646996	0.774152206	0.167980777	0.098569748
Corynebacterium_amycolatum	5.13E-06	6.03E-07	2.74E-05	0.047364262	0.014801406	0.154113977	0.255730629
Corynebacterium_aurimucosum	4.16E-08	3.63E-07	9.23E-06	0.437759252	0.719492536	0.349629487	0.210178647
Corynebacterium_glucuronolyticum	8.52E-06	4.38E-06	3.71E-06	0.460755412	0.324746432	0.239302452	0.919672682
Corynebacterium_jeikeium	6.01E-07	5.57E-07	3.11E-06	0.485834714	0.281296571	0.298631462	0.912364943
Corynebacterium_lipophiloflavum	1.86E-07	2.32E-06	1.56E-07	0.685908144	0.433585539	0.974707018	0.433585539
Corynebacterium_pseudogenitalium	8.33E-07	1.81E-06	8.62E-06	0.129827876	0.101431139	0.967102845	0.071051281
Corynebacterium_striatum	8.63E-09	9.71E-06	2.23E-07	0.081445953	0.205947641	0.038021298	0.424825544
Dialister_invisus	1.96E-06	7.77E-08	0	0.289733336	0.207494482	0.630084499	0.115957337
Dialister_micraerophilus	7.95E-05	2.30E-05	9.80E-05	0.730034125	0.480170903	0.928957776	0.503726513
Dialister_microaerophilus	6.73E-05	2.69E-05	0.000107284	0.569514879	0.358992639	1	0.344871478
Dorea_formicigenerans	8.77E-08	4.95E-08	1.65E-05	0.942573898	0.783214073	0.984802533	0.783214073
Eggerthella_lenta	8.37E-07	0	6.77E-08	0.376092116	0.286065356	0.161196789	0.698795709
Enterococcus_durans	0	1.48E-07	1.09E-07	0.376092116	0.698795709	0.161196789	0.286065356
Enterococcus_faecalis	0.001348894	0.000284458	0.000410241	0.596533061	0.381228655	0.451418986	0.665170996
Enterococcus_faecium	4.31E-05	4.83E-05	3.98E-05	0.123655778	0.060909605	0.163366403	0.421435511
Eremococcus_coleocola	3.90E-07	1.14E-07	0	0.428057495	0.207494482	0.984802533	0.207494482
Escherichia_coli	3.38E-05	0.002392256	4.83E-05	0.430218917	0.933630361	0.300382616	0.230968417
Facklamia_hominis	4.11E-06	8.06E-06	2.89E-06	0.877296455	0.808299947	0.81756073	0.610745833
Filifactor_alocis	1.46E-05	2.66E-05	2.48E-05	0.419949718	0.266012947	0.283450885	0.801143202
Finegoldia_magna	0.000162544	0.000387827	0.000319934	0.977951148	0.911891517	0.917296761	0.848543869
Fusobacterium_gonidiaformans	4.56E-06	4.09E-06	3.78E-07	0.199224934	0.848935615	0.134228118	0.184427397
Fusobacterium_nucleatum	3.58E-06	1.76E-07	5.48E-07	0.007153826	0.072544557	0.002178026	0.146052596
Fusobacterium_sp.	9.43E-07	2.84E-07	9.73E-08	0.48863543	0.433585539	0.656635943	0.235602018
Gardnerella_vaginalis	0.144772744	0.072799996	0.061324582	0.028227208	0.176449876	0.142384738	0.008916562
Gemella_haemolysans	1.22E-08	4.41E-08	3.77E-07	0.620331122	0.453429912	1	0.424825544
Haemophilus_parainfluenzae	2.12E-07	1.08E-08	1.17E-07	0.960260318	0.783214073	0.954429644	0.882225551
Jonquetella_anthropi	1.19E-07	1.64E-06	7.16E-07	0.937546173	0.848935615	0.730842032	0.923799106
Klebsiella_oxytoca	5.19E-06	1.65E-05	5.81E-05	0.362845558	0.81878538	0.258329231	0.182707959
Lactobacillus_acidophilus	2.01E-06	5.48E-07	9.49E-07	0.069344171	0.023112678	0.202261886	0.255730629
Lactobacillus_amylolyticus	0.000163176	8.79E-05	0.000321701	0.699710927	0.491027823	0.984802533	0.491027823
Lactobacillus_amylovorus	5.24E-05	4.27E-05	0.000175852	0.305639267	0.306726106	0.60097979	0.143788134
Lactobacillus_coleohominis	0.000340225	9.26E-05	3.62E-05	0.919563682	0.79351192	0.956914635	0.677124038
Lactobacillus_crispatus	0.46448636	0.349317873	0.573176379	0.064643929	0.020383289	0.431185906	0.124891538
Lactobacillus_fermentum	1.17E-06	6.29E-06	6.62E-06	0.598322996	0.384785972	0.871129138	0.397087802
Lactobacillus_gasseri	0.054119939	0.036329429	0.003037351	0.931525357	0.817173189	0.742363847	0.848520957
Lactobacillus_helveticus	7.98E-05	2.42E-05	3.69E-05	0.3187346	0.348210102	0.14206338	0.644091286
Lactobacillus_iners	0.127286753	0.338643315	0.260382538	0.043810352	0.196691714	0.010180809	0.385282889
Lactobacillus_jensenii	0.031719228	0.08617368	0.048957227	0.867874825	0.772737534	0.748926133	0.639608094
Lactobacillus_johnsonii	0.000444786	0.000669594	0.000546931	0.237644017	0.456926217	0.085128259	0.456638803
Lactobacillus_kefiranofaciens	0.002043496	0.00017666	0.000102232	0.30117168	0.223822339	0.164266416	0.745446595
Lactobacillus_oris	7.22E-07	3.78E-07	1.66E-07	0.373860126	0.585762599	0.184291344	0.416984923
Lactobacillus_salivarius	6.82E-05	0	0	0.022881819	NA	0.041532563	0.065581332
Lactobacillus_ultunensis	1.24E-05	1.46E-05	2.22E-05	0.19711014	0.12606509	0.879158589	0.116376644
Lactobacillus_vaginalis	8.44E-05	0.000277979	6.17E-05	0.818561078	0.619255853	0.974355436	0.570108481
Lactococcus_lactis	8.37E-08	2.87E-05	1.49E-07	0.407633467	0.371921621	0.220226257	0.791214369
Leptotrichia_goodfellowii	3.57E-07	3.09E-06	1.48E-06	0.06709361	0.929923721	0.057854332	0.105566594
Leptotrichia_hofstadii	1.24E-07	3.28E-08	1.55E-08	0.401734215	0.698795709	0.366206032	0.235602018
Leptotrichia_sp.	3.68E-06	2.88E-07	4.93E-05	0.886062346	0.815912961	0.630084499	0.863304868
Mageeibacillus_indolicus	0.000389342	0.000172417	8.17E-05	0.066381951	0.151894647	0.413604219	0.018820703
Megasphaera_genomosp.	0.000590296	0.000148121	7.94E-05	0.160437457	0.378715679	0.324115148	0.053948086
Megasphaera_micronuciformis	1.75E-05	0.000153519	1.24E-07	0.068966791	0.628347305	0.114660561	0.033871996
Megasphaera_sp.	0.00021999	8.62E-07	1.13E-07	0.000700646	0.560287287	0.003506345	0.001994993
Mesorhizobium_sp.	5.42E-07	3.57E-06	0	0.033209651	0.011512114	0.946296199	0.011512114
Mobiluncus_curtisii	0.000152635	3.94E-05	7.34E-05	0.737227027	0.684460928	0.749340525	0.427962992
Mobiluncus_mulieris	6.50E-05	5.59E-05	2.64E-05	0.836859488	0.59273196	0.978037014	0.622655177
Mycoplasma_hominis	8.37E-05	1.17E-06	0.000335427	0.230184483	0.973651061	0.166327619	0.170177889
Odoribacter_laneus	1.39E-05	8.35E-06	1.54E-08	0.224574999	0.663333817	0.26007028	0.124671535
Odoribacter_splanchnicus	2.90E-07	2.96E-06	0	0.270699707	0.115957337	1	0.115957337
Oribacterium_sp.	5.54E-07	1.93E-05	3.29E-07	0.523010932	0.25105459	0.700024413	0.458849497
Parabacteroides_sp.	1.67E-05	3.85E-08	1.66E-05	0.105195982	0.424825544	0.043867983	0.267585263
Parvimonas_sp.	6.11E-08	1.53E-08	5.11E-07	0.638489059	0.453429912	1	0.453429912
Pasteurella_multocida	6.42E-07	6.70E-06	1.53E-06	0.020733058	0.017914217	0.04382033	0.560287287
Peptoniphilus_asaccharolyticus	2.53E-05	6.34E-06	9.72E-07	0.036309781	0.513749457	0.077976258	0.022775706
Peptoniphilus_duerdenii	2.17E-05	3.49E-05	9.41E-06	0.080693447	0.106003147	0.032493291	0.531193824
Peptoniphilus_harei	8.46E-05	0.000488699	8.42E-05	0.832095167	0.84791772	0.721387204	0.543538359
Peptoniphilus_indolicus	1.30E-06	6.99E-07	0	0.109938431	0.115957337	0.433129266	0.037037764
Peptoniphilus_lacrimalis	2.89E-05	8.56E-06	5.77E-05	0.036186239	0.658066272	0.016834147	0.0605348
Peptoniphilus_sp.	2.76E-06	3.06E-05	5.35E-08	0.436412257	0.7662638	0.445985149	0.204018393
Peptostreptococcus_anaerobius	0.000290914	1.71E-05	0.000387011	0.158988709	0.184387237	0.061201094	0.748181682
Peptostreptococcus_sp.	6.69E-05	3.96E-05	4.11E-05	0.30456162	0.861594012	0.202102645	0.184259517
Peptostreptococcus_stomatis	1.64E-06	4.86E-08	2.93E-07	0.595447535	0.444155779	0.33353725	0.842906569
Phenylobacterium_zucineum	1.34E-07	2.81E-08	0	0.427406695	0.207494482	0.954429644	0.207494482
Porphyromonas_asaccharolytica	1.49E-05	6.26E-06	6.68E-05	0.020697577	0.978049769	0.021249576	0.025846537
Porphyromonas_somerae	1.33E-06	6.75E-08	0	0.284889399	0.207494482	0.605848482	0.115957337
Porphyromonas_uenonis	8.14E-05	1.68E-05	5.58E-06	0.018033421	0.388655397	0.006206887	0.088957552
Prevotella_amnii	0.000885957	0.000230061	7.32E-05	0.003765995	0.36088027	0.002202603	0.017714673
Prevotella_bergensis	0.000109645	6.87E-05	1.17E-05	0.168823883	0.157449991	0.087959708	0.478710121
Prevotella_bivia	0.012301258	0.011971977	0.01545908	0.11092718	0.461770911	0.051251178	0.156410449
Prevotella_buccae	5.45E-07	1.20E-07	3.92E-07	0.352404339	0.211781971	0.168814627	0.89489095
Prevotella_buccalis	0.00065141	4.66E-05	1.56E-05	0.021521706	0.596952129	0.015050587	0.028113801
Prevotella_corporis	5.41E-05	0.000135407	0.00020877	0.113339907	0.2435978	0.040686318	0.384562008
Prevotella_denticola	5.47E-05	4.47E-05	3.58E-06	0.065877466	0.695972642	0.090918379	0.033318277
Prevotella_disiens	0.000279355	0.000240957	0.000148662	0.235203455	0.479227923	0.087031155	0.409434664
Prevotella_histicola	3.75E-07	2.72E-08	2.95E-08	0.218922547	0.929923721	0.148507395	0.220834899
Prevotella_intermedia	1.44E-06	8.64E-06	0	0.217910753	0.388885412	0.340885223	0.115957337
Prevotella_maculosa	1.06E-07	3.51E-07	9.73E-08	0.821347956	0.698795709	0.571061264	0.929923721
Prevotella_marshii	3.47E-07	1.63E-05	0	0.294417396	0.207494482	0.654725352	0.115957337
Prevotella_melaninogenica	2.25E-05	0.002229294	5.01E-07	0.350890655	0.678961389	0.324137154	0.182707959
Prevotella_micans	1.46E-07	7.63E-08	0	0.419609448	0.388885412	0.571061264	0.207494482
Prevotella_nanceiensis	1.42E-06	0	0	0.001024874	NA	0.005337521	0.011512114
Prevotella_oralis	7.78E-07	0.000101958	3.85E-08	0.737144839	0.513749457	0.944207237	0.469307461
Prevotella_oris	1.00E-05	1.04E-05	1.10E-06	0.176135517	0.808299947	0.098907525	0.173012837
Prevotella_oulorum	1.37E-05	6.72E-06	1.59E-08	0.059736814	0.220834899	0.239302452	0.020260569
Prevotella_pallens	7.63E-06	3.34E-05	2.87E-07	0.047687857	0.381420582	0.125087484	0.021233321
Prevotella_salivae	1.77E-06	9.28E-06	9.73E-08	0.658978446	0.409145132	1	0.409145132
Prevotella_sp.	0.000124745	0.000138917	2.98E-05	0.016755546	0.658159451	0.015306339	0.017151279
Prevotella_tannerae	4.24E-06	9.35E-06	1.67E-05	0.509193835	0.297742302	0.299590228	1
Prevotella_timonensis	0.000770751	0.000627681	6.51E-05	0.027193194	0.843212779	0.01739187	0.031330709
Propionibacterium_sp.	1.51E-05	0.000444973	0.000106932	0.036434581	0.011722609	0.729243898	0.055154049
Propionimicrobium_lymphophilum	7.06E-05	0.002614158	3.65E-05	0.290149282	0.166286168	0.174264043	0.956087538
Proteus_mirabilis	2.78E-06	4.16E-05	0.000583685	0.183991403	0.869834876	0.089820811	0.111316851
Ruminococcus_lactaris	3.36E-05	0	1.47E-08	0.000150272	0.286065356	0.000594664	0.005934102
Salmonella_enterica	3.14E-06	6.31E-05	1.36E-07	0.011718151	0.004194966	0.120125571	0.092084183
Sneathia_amnii	6.54E-05	0.004711573	7.80E-06	0.016534957	0.519526604	0.009724083	0.058337754
Sneathia_sanguinegens	6.69E-05	9.63E-05	0.002536854	0.00318475	0.591597059	0.002937864	0.012587059
Staphylococcus_aureus	1.13E-05	3.80E-05	1.08E-05	0.23459229	0.266347242	0.102143338	0.661958789
Staphylococcus_epidermidis	0.001427237	1.53E-05	0.000148071	0.249701775	0.113790809	0.27482289	0.500855716
Staphylococcus_haemolyticus	3.44E-06	5.39E-06	1.09E-06	0.593149191	0.846067608	0.364872478	0.475039388
Staphylococcus_lugdunensis	0.01339217	1.53E-07	1.55E-08	0.004281986	0.663333817	0.012154094	0.010629654
Streptococcus_agalactiae	0.000970655	0.000266385	0.000532424	0.538262347	0.342938487	0.418819276	0.586360986
Streptococcus_anginosus	0.049196379	0.032207391	0.026297362	0.208553803	0.991736983	0.143284222	0.123053269
Streptococcus_bovis	0.000174778	0.000173908	4.95E-05	0.821321531	0.535873445	0.87171661	0.678961389
Streptococcus_constellatus	2.46E-05	3.08E-05	4.49E-05	0.444674524	0.815912961	0.235819801	0.437634853
Streptococcus_dysgalactiae	1.03E-07	3.16E-06	5.00E-07	0.542787658	0.346530226	0.401023166	0.923799106
Streptococcus_equi	7.71E-05	7.78E-08	8.21E-05	0.496364626	0.883473002	0.303662489	0.433585539
Streptococcus_gallolyticus	8.79E-05	9.62E-05	4.10E-05	0.68632224	0.433585539	1	0.433585539
Streptococcus_mitis	1.16E-05	6.43E-06	1.09E-07	0.407755007	0.698795709	0.400800677	0.220834899
Streptococcus_orisratti	2.11E-05	2.70E-05	3.28E-05	0.512122247	0.433585539	0.321922788	0.883473002
Streptococcus_pneumoniae	9.34E-05	0.000686379	3.63E-06	0.024409817	0.017914217	0.056617681	0.513749457
Streptococcus_pseudoporcinus	4.27E-05	1.67E-05	2.08E-06	0.559883522	0.529973122	0.323565817	0.56880131
Streptococcus_pyogenes	2.90E-06	4.37E-05	2.01E-06	0.341239679	0.475039388	0.41753548	0.162033179
Streptococcus_salivarius	2.71E-06	6.24E-06	1.47E-08	0.63026404	0.385543747	0.949439446	0.385543747
Streptococcus_urinalis	0.000204948	0.000204379	0.000174047	0.681503248	0.721246169	0.613425562	0.401491953
Streptococcus_vestibularis	1.84E-05	2.07E-05	0	0.430097869	0.388885412	0.601034715	0.207494482
Tannerella_forsythensis	2.71E-06	7.81E-07	3.33E-05	0.06638686	1	0.044480681	0.087706317
Treponema_phagedenis	7.33E-07	4.37E-07	0	0.430097869	0.207494482	0.601034715	0.388885412
Ureaplasma_parvum	3.40E-05	7.27E-05	2.84E-05	0.361548261	0.546230818	0.442224466	0.158275337
Ureaplasma_urealyticum	0.000240218	0.001845377	0.000166944	0.235249527	0.18041476	0.869699359	0.096326353
Veillonella_atypica	4.57E-05	5.44E-07	3.40E-07	0.484521147	0.929923721	0.303662489	0.409145132
Veillonella_parvula	4.05E-05	9.23E-06	3.50E-05	0.00019913	0.11233645	8.79E-05	0.024110603
Veillonella_ratti	9.06E-07	1.69E-06	9.81E-06	0.980399939	0.893474514	0.974707018	0.863304868
Veillonella_sp.	6.34E-07	9.65E-08	0	0.284889399	0.207494482	0.605848482	0.115957337
