# Supplementary material for: Exploring cervicovaginal microbiome differences between single and multiple endometrial polyps: implications for non-invasive classification
Source: mSystems. 2025 Sep 15;10(10):e00023-25. doi: 10.1128/msystems.00023-25 (PMC12542703; doi:10.1128/msystems.00023-25)
Supplement: Table S2-2 — Relative abundance of species in cervical samples. [file msystems.00023-25-s0004.csv]

Supplementary Table 2-2. Relative abundance of species in cervical samples
Species	Control cervix_mean	Single EP cervix_mean	Multiple EP cervix_mean	Kruskal-Wallis.p	Single EP cervix vs Multiple EP cervix _wilcox.p	Control cervix vs Single EP cervix_wilcox.p	Control cervix vs Multiple EP cervix_wilcox.p
Acinetobacter_baumannii	0.00840256	0.009241689	4.94E-07	0.012024297	0.033576704	0.71898737	0.002996057
Actinobaculum_massiliae	2.06E-06	2.73E-06	0	0.204879489	0.070516015	0.435358654	0.230309446
Actinobaculum_schaalii	0	0	5.97E-06	0.377192354	0.477675024	NA	0.263199078
Actinomyces_europaeus	7.35E-07	4.76E-07	0	0.32069037	0.220031364	0.794849698	0.134173186
Actinomyces_graevenitzii	1.64E-05	4.70E-05	0	0.034423998	0.023201665	1	0.00899271
Actinomyces_neuii	0.000181075	5.79E-05	0.000252229	0.188368293	0.265687335	0.073207574	0.434231034
Actinomyces_sp.	2.81E-05	1.59E-05	1.52E-06	0.037258465	0.42364976	0.225735044	0.012989117
Actinomyces_turicensis	0.00269074	2.86E-08	1.51E-06	0.023995576	0.847443658	0.032347944	0.042033407
Actinomyces_urogenitalis	2.70E-06	0	1.74E-05	0.306367384	0.178087171	0.122335759	0.856581619
Aerococcus_urinae	1.55E-05	2.29E-08	8.44E-07	0.651804963	0.542140417	0.370009413	0.754914857
Anaerococcus_hydrogenalis	0.000285623	0.000208247	0.000232528	0.873919255	0.76569772	0.93899044	0.608353947
Anaerococcus_lactolyticus	0.009487197	4.24E-05	8.21E-05	0.864366192	0.636538469	0.783317644	0.728501192
Anaerococcus_prevotii	8.63E-05	1.72E-08	2.31E-05	0.280253325	0.125198619	0.174369605	0.692310569
Anaerococcus_tetradius	0.000142502	0.000459423	6.88E-05	0.783772002	0.636538469	0.480873942	0.936123457
Arcanobacterium_sp.	2.45E-06	8.59E-09	5.43E-08	0.163559744	0.780825569	0.255605509	0.095439308
Atopobium_parvulum	3.37E-06	0	0	0.299506424	NA	0.360014939	0.230309446
Atopobium_vaginae	0.010571813	0.094070234	0.00098122	0.51224181	0.319354498	0.867020368	0.33783196
BVAB1	0.000726653	0.000642072	0.000631781	0.938435262	0.829179102	0.889860196	0.704719144
Bacteroides_sp.	2.26E-07	3.01E-06	7.07E-07	0.806725752	0.710644148	0.550534977	0.829528735
Bacteroides_stercoris	3.35E-08	0	0	0.552892001	NA	0.541126024	0.413568596
Bacteroides_thetaiotaomicron	2.63E-06	1.42E-05	0	0.329499815	0.220031364	0.885141519	0.134173186
Bifidobacterium_breve	0.036185726	3.69E-05	0	0.0486702	0.023201665	0.827385577	0.015768761
Bifidobacterium_dentium	0.021492541	7.62E-06	7.10E-06	0.033536542	0.57213839	0.038967477	0.044338682
Bifidobacterium_longum	0.001655794	7.84E-07	1.75E-06	0.965446432	0.847443658	1	0.841446808
Brucella_abortus	0.000185239	6.80E-06	0	0.061689008	0.220031364	0.295610865	0.027261409
Clostridiales_Family	0.003030241	6.07E-05	8.28E-05	0.839333913	0.723614432	0.670324462	0.630169003
Clostridium_sp.	1.00E-06	1.17E-05	2.15E-06	0.407721365	0.710644148	0.51300203	0.213859984
Corynebacterium_amycolatum	2.66E-06	3.68E-06	5.09E-05	0.457939516	0.229199272	0.695383997	0.401984321
Corynebacterium_aurimucosum	9.12E-07	1.81E-06	5.15E-06	0.827896703	1	0.61879677	0.616428108
Corynebacterium_glucuronolyticum	2.44E-05	9.32E-06	4.18E-05	0.8096085	0.686577813	0.522914259	0.833204138
Corynebacterium_jeikeium	1.50E-05	2.15E-06	1.90E-06	0.881064473	0.841459982	0.619974815	0.821613015
Corynebacterium_lipophiloflavum	1.68E-06	1.66E-06	0	0.210066101	0.070516015	0.61879677	0.134173186
Corynebacterium_pseudogenitalium	1.20E-05	7.31E-06	6.34E-06	0.230339935	0.347226395	1	0.090215614
Corynebacterium_striatum	5.95E-06	7.53E-07	0	0.208612423	0.220031364	0.63737712	0.079099574
Dialister_invisus	1.46E-06	4.29E-08	0	0.315356579	0.220031364	0.75063659	0.134173186
Dialister_micraerophilus	0.000112552	2.12E-05	4.31E-05	0.699471634	0.8438734	0.398363892	0.62748951
Dialister_microaerophilus	7.03E-05	1.61E-05	7.74E-05	0.588472926	0.478805676	0.78713069	0.341976098
Dorea_formicigenerans	4.99E-07	3.82E-07	0	0.204879489	0.070516015	0.435358654	0.230309446
Eggerthella_lenta	1.94E-06	3.76E-07	0	0.119911691	0.220031364	0.452601784	0.046602922
Enterococcus_durans	0.000102947	2.72E-05	0	0.447844646	0.220031364	0.94750092	0.230309446
Enterococcus_faecalis	0.036989186	0.072695357	0.000269499	0.7135934	0.519937312	0.658729318	0.538741696
Enterococcus_faecium	0.000172233	0.00033985	4.03E-05	0.346889667	0.228771001	0.600144835	0.22411706
Eremococcus_coleocola	1.47E-06	0	0	0.552892001	NA	0.541126024	0.413568596
Escherichia_coli	0.002450218	0.000127817	9.02E-05	0.83752387	0.622456439	1	0.610909557
Facklamia_hominis	1.58E-05	2.75E-06	1.74E-06	0.811290897	0.877649919	0.779260074	0.53090223
Filifactor_alocis	1.33E-05	2.07E-05	2.08E-05	0.86550339	0.800499455	0.558612035	0.927476479
Finegoldia_magna	0.000607606	6.04E-05	0.000447363	0.346867817	0.154741918	0.277102632	0.642490471
Fusobacterium_gonidiaformans	6.79E-06	7.95E-07	6.19E-08	0.242514621	0.298870689	0.650717597	0.095439308
Fusobacterium_nucleatum	2.96E-05	9.91E-07	3.25E-06	0.007860611	0.65975472	0.045764382	0.00657562
Fusobacterium_sp.	1.30E-05	4.01E-08	1.27E-06	0.01230647	0.780825569	0.050590801	0.013724633
Gardnerella_vaginalis	0.132435379	0.155154842	0.053295768	0.659137179	0.659116684	0.845406899	0.36397469
Gemella_haemolysans	1.65E-07	5.70E-07	0	0.108969709	0.070516015	0.177070368	0.413568596
Haemophilus_parainfluenzae	4.55E-06	1.72E-06	1.14E-06	0.7992501	0.969307983	0.600456931	0.616428108
Jonquetella_anthropi	1.63E-06	0	1.49E-07	0.628701606	0.477675024	0.360014939	0.760635243
Klebsiella_oxytoca	2.50E-05	4.80E-06	2.36E-05	0.907192664	0.830068612	0.702356102	0.78985302
Lactobacillus_acidophilus	5.05E-07	3.05E-06	1.01E-06	0.674282884	0.591001296	0.945618186	0.408636327
Lactobacillus_amylolyticus	0.000147412	0.000168855	0.000388211	0.645617622	1	0.435358654	0.421399028
Lactobacillus_amylovorus	4.65E-05	5.94E-05	0.000194424	0.203680509	0.177058303	0.71397376	0.132780388
Lactobacillus_coleohominis	0.000122634	9.29E-05	2.42E-05	0.907588678	0.816421418	0.960378011	0.669019589
Lactobacillus_crispatus	0.426894181	0.220850137	0.576271161	0.0998154907756808	0.035882156	0.391022236	0.153807275
Lactobacillus_fermentum	3.68E-06	2.24E-08	3.86E-05	0.055421491	0.022998352	0.077686489	0.263086395
Lactobacillus_gasseri	0.051071443	0.081810852	0.003744178	0.956723709	0.891534845	0.749098188	0.957076533
Lactobacillus_helveticus	6.23E-05	1.16E-05	3.42E-05	0.154526864	0.046272026	0.154766652	0.616432957
Lactobacillus_iners	0.126155746	0.225533725	0.269257173	0.251840059	0.984712544	0.188343311	0.166740817
Lactobacillus_jensenii	0.032874404	0.121015643	0.053772266	0.406422431	0.725853933	0.70338991	0.152425153
Lactobacillus_johnsonii	0.000407532	0.000830704	0.000539085	0.599180978	0.891286579	0.437319943	0.394611658
Lactobacillus_kefiranofaciens	0.001965749	0.000107397	0.000121903	0.388859726	0.141381623	0.336439527	0.766025107
Lactobacillus_oris	2.04E-07	2.42E-06	4.69E-07	0.289671432	0.726561535	0.142517049	0.213859984
Lactobacillus_salivarius	7.63E-05	0	0	0.082429025	NA	0.174503964	0.079099574
Lactobacillus_ultunensis	1.18E-05	8.45E-06	2.61E-05	0.178028791	0.145333363	0.683522863	0.113757041
Lactobacillus_vaginalis	9.98E-05	0.000152077	0.000102756	0.782857712	0.62950141	0.908448176	0.532495206
Lactococcus_lactis	2.53E-06	3.60E-06	2.36E-07	0.376213738	0.969307983	0.363101365	0.230383265
Leptotrichia_goodfellowii	5.01E-06	5.64E-07	0	0.0313272	0.220031364	0.203353402	0.015768761
Leptotrichia_hofstadii	2.15E-08	0	5.74E-08	0.533638894	0.286152744	0.360014939	0.705535083
Leptotrichia_sp.	4.45E-06	1.24E-06	0	0.214422027	0.070516015	0.470126705	0.230309446
Mageeibacillus_indolicus	9.27E-05	0.000237641	7.25E-05	0.164855717	0.127348263	0.383788197	0.124226347
Megasphaera_genomosp.	0.00067755	0.000103433	5.87E-05	0.546102294	0.607507277	0.815247771	0.265638458
Megasphaera_micronuciformis	1.90E-05	0.000327855	0	0.061958743	0.070516015	0.757225969	0.015768761
Megasphaera_sp.	0.000203879	5.44E-08	2.17E-07	0.183278116	0.90810534	0.188450752	0.136686376
Mesorhizobium_sp.	2.35E-05	5.54E-05	0	0.001776428	0.023201665	0.239078158	0.000409009
Mobiluncus_curtisii	0.000180026	5.66E-05	7.82E-06	0.416539125	0.57213839	0.611631851	0.196918361
Mobiluncus_mulieris	7.69E-05	6.04E-05	1.01E-05	0.60640187	0.677581851	0.793566771	0.309916876
Mycoplasma_hominis	6.13E-05	7.60E-07	0.000364349	0.836806051	0.975437169	0.650717597	0.638375017
Odoribacter_laneus	3.27E-05	4.56E-06	8.08E-08	0.231655761	0.26450319	0.71397376	0.088733846
Odoribacter_splanchnicus	1.92E-06	1.65E-06	4.90E-07	0.336754679	0.298870689	0.199147175	0.877775307
Oribacterium_sp.	4.44E-06	1.13E-06	9.50E-07	0.727651375	0.635416218	0.94750092	0.469313306
Parabacteroides_sp.	2.18E-05	0	1.51E-05	0.151351462	0.477675024	0.122335759	0.20050068
Parvimonas_sp.	1.58E-07	8.59E-09	0	0.315356579	0.220031364	0.75063659	0.134173186
Pasteurella_multocida	0.000694106	0.000609135	0	0.082847562	0.023201665	0.619974815	0.046602922
Peptoniphilus_asaccharolyticus	2.24E-05	5.00E-06	0	0.031653527	0.070516015	0.439458945	0.00899271
Peptoniphilus_duerdenii	0.000463719	2.93E-06	1.25E-05	0.516262867	0.418142538	0.287744618	0.638776966
Peptoniphilus_harei	0.000717284	3.26E-05	0.00014252	0.904188139	0.71442908	0.768335613	0.749255622
Peptoniphilus_indolicus	1.96E-06	1.69E-06	0	0.32069037	0.220031364	0.794849698	0.134173186
Peptoniphilus_lacrimalis	0.000135482	7.89E-06	6.26E-05	0.282548454	0.917161799	0.209215838	0.18967255
Peptoniphilus_sp.	1.09E-06	4.60E-06	0	0.136453204	0.070516015	0.981860234	0.046602922
Peptostreptococcus_anaerobius	0.000287576	9.43E-06	0.000343359	0.038274562	0.877973443	0.046974539	0.039725438
Peptostreptococcus_sp.	0.00010546	4.78E-05	7.08E-06	0.001358897	0.470221658	0.011505724	0.001203342
Peptostreptococcus_stomatis	2.66E-06	5.72E-09	1.96E-07	0.741764799	0.780825569	0.75063659	0.463258604
Phenylobacterium_zucineum	0.000353511	0.000722543	0	0.091210191	0.023201665	0.466872506	0.079099574
Porphyromonas_asaccharolytica	0.00014324	2.62E-06	1.68E-05	0.303399277	0.567658169	0.53753285	0.126437244
Porphyromonas_somerae	3.86E-07	3.76E-07	7.07E-07	0.941749508	0.780825569	0.94750092	0.79959425
Porphyromonas_uenonis	0.001119474	8.94E-07	4.20E-06	0.009336411	0.435327961	0.011288445	0.024931202
Prevotella_amnii	0.000199193	0.000229023	0.000214945	0.745494331	0.95023975	0.691282411	0.450122936
Prevotella_bergensis	0.00024156	4.15E-05	5.37E-05	0.745639913	0.446693838	0.611631851	0.771258677
Prevotella_bivia	0.013883554	0.002612835	0.021427546	0.160993658	0.150818231	0.083670114	0.419606058
Prevotella_buccae	1.14E-06	1.17E-07	4.04E-08	0.484048416	0.710644148	0.564535501	0.260336975
Prevotella_buccalis	0.000652403	1.94E-05	6.00E-05	0.070528912	0.183319298	0.027246973	0.256289114
Prevotella_corporis	0.000174938	6.87E-05	0.000720419	0.604184365	0.427154556	0.344554918	0.814095583
Prevotella_denticola	0.000260858	4.27E-05	6.23E-05	0.480860338	0.286565914	0.25327644	0.990334899
Prevotella_disiens	0.000482844	0.00031427	0.000326314	0.543426756	0.614505565	0.279750217	0.568160078
Prevotella_histicola	1.35E-08	5.15E-08	0	0.443570243	0.220031364	0.550534977	0.413568596
Prevotella_intermedia	5.16E-07	2.12E-05	1.99E-05	0.98163452	0.90810534	0.885141519	0.951916914
Prevotella_maculosa	1.92E-06	3.95E-07	3.33E-06	0.852156515	0.780825569	0.604901961	0.829528735
Prevotella_marshii	3.34E-07	8.09E-06	4.04E-08	0.896780493	0.710644148	0.89522888	0.722274101
Prevotella_melaninogenica	3.90E-05	0.005310684	1.51E-06	0.042666758	0.684458776	0.083509395	0.036747797
Prevotella_micans	5.52E-07	7.73E-08	0	0.450080739	0.220031364	1	0.230309446
Prevotella_oralis	4.91E-05	2.02E-05	2.06E-06	0.044944317	0.119277301	0.4462879	0.013724633
Prevotella_oris	2.22E-05	9.65E-06	1.67E-05	0.852919667	0.877649919	0.746389346	0.616157561
Prevotella_oulorum	5.86E-05	3.47E-06	4.90E-07	0.269779083	0.298870689	0.682066388	0.110064408
Prevotella_pallens	8.72E-06	7.69E-05	4.04E-08	0.53834374	0.710644148	0.675219912	0.277746656
Prevotella_salivae	7.76E-06	2.02E-05	0	0.213926337	0.220031364	0.675219912	0.079099574
Prevotella_sp.	0.000508671	0.000133868	1.30E-05	0.103484554	0.29741009	0.608194194	0.029881898
Prevotella_tannerae	6.00E-06	9.50E-06	4.65E-05	0.975710753	0.926404533	1	0.830869275
Prevotella_timonensis	0.007216215	0.000449058	0.000242339	0.407461706	0.472086174	0.185367401	0.544396669
Propionibacterium_sp.	0.000170076	0.000116841	7.45E-05	0.171607381	0.164838157	0.748913555	0.086064592
Propionimicrobium_lymphophilum	0.001783074	1.23E-05	7.36E-05	0.41423874	0.964297744	0.308150336	0.26753103
Proteus_mirabilis	3.10E-05	1.19E-05	8.25E-05	0.696322616	0.489613097	0.40986055	0.96888346
Ruminococcus_lactaris	1.10E-06	0	0	0.082429025	NA	0.174503964	0.079099574
Salmonella_enterica	1.80E-05	1.82E-05	0	0.015533359	0.002302236	0.318942547	0.027261409
Sneathia_amnii	0.000100161	0.001753012	9.08E-07	0.005478274	0.969307983	0.041519637	0.005179982
Sneathia_sanguinegens	2.23E-05	8.46E-05	0.000256201	0.81135115	0.686577813	0.538871033	0.805976268
Staphylococcus_aureus	5.63E-05	4.66E-05	8.10E-06	0.100246808	0.062970421	0.054600948	0.824505973
Staphylococcus_epidermidis	0.003778772	0.000349971	0.000108328	0.311348516	0.246491532	0.124353444	0.832500068
Staphylococcus_haemolyticus	1.39E-05	4.95E-06	1.92E-06	0.520910908	0.281192991	0.466872506	0.616428108
Staphylococcus_lugdunensis	0.014865598	4.76E-07	8.08E-08	0.290373217	0.710644148	0.396438714	0.153134515
Streptococcus_agalactiae	0.000571831	0.000103898	0.000263769	0.757226414	0.607507277	0.913583685	0.485430549
Streptococcus_anginosus	0.039938209	8.11E-05	0.012997132	0.025248547	0.729654125	0.030897182	0.025008905
Streptococcus_bovis	0.000162275	0	1.53E-05	0.127291632	0.178087171	0.059139738	0.328549218
Streptococcus_constellatus	2.27E-05	5.72E-09	5.73E-06	0.534592361	0.847443658	0.370009413	0.414316924
Streptococcus_dysgalactiae	6.47E-06	0	0	0.002173877	NA	0.027447351	0.005044688
Streptococcus_equi	6.63E-05	3.76E-07	2.32E-07	0.978862805	0.969307983	1	0.841446808
Streptococcus_gallolyticus	4.48E-05	0	2.27E-05	0.425298943	0.477675024	0.249200156	0.490799585
Streptococcus_mitis	5.21E-06	1.03E-06	0	0.447844646	0.220031364	0.94750092	0.230309446
Streptococcus_orisratti	2.53E-05	0	1.51E-05	0.753918306	0.477675024	0.541126024	0.877775307
Streptococcus_pneumoniae	9.12E-05	0.001238749	3.53E-06	0.230984231	0.119277301	0.804675673	0.118013396
Streptococcus_pseudoporcinus	4.08E-05	5.74E-06	1.91E-06	0.378860751	0.704754447	0.237536816	0.308891334
Streptococcus_pyogenes	4.19E-06	3.93E-07	1.49E-07	0.496098096	0.298870689	1	0.277746656
Streptococcus_salivarius	4.80E-08	1.23E-06	0	0.09950704	0.070516015	0.156870429	0.413568596
Streptococcus_urinalis	0.000114104	4.19E-07	0.000106037	0.358510799	0.65975472	0.445755755	0.182995823
Streptococcus_vestibularis	1.59E-05	0	3.92E-07	0.425298943	0.477675024	0.249200156	0.490799585
Tannerella_forsythensis	3.73E-06	5.64E-07	8.25E-07	0.640528559	0.70950514	0.746389346	0.349017832
Treponema_phagedenis	1.47E-06	0	0	0.552892001	NA	0.541126024	0.413568596
Ureaplasma_parvum	5.56E-05	0.000203826	3.04E-05	0.13779706	1	0.140530853	0.096723334
Ureaplasma_urealyticum	0.000285368	0.000188973	0.000259652	0.126203785	0.670668795	0.091594852	0.119603226
Veillonella_atypica	1.28E-05	7.99E-07	3.18E-07	0.978862805	0.969307983	1	0.841446808
Veillonella_parvula	0.00015615	0	4.33E-06	0.00331392	0.069278593	0.003076685	0.037200479
Veillonella_ratti	5.27E-06	4.29E-08	3.09E-06	0.532577891	0.780825569	0.529681527	0.314898989
Veillonella_sp.	1.87E-07	2.23E-07	0	0.464959675	0.220031364	0.604901961	0.413568596
