# Supplementary material for: Exploring cervicovaginal microbiome differences between single and multiple endometrial polyps: implications for non-invasive classification
Source: mSystems. 2025 Sep 15;10(10):e00023-25. doi: 10.1128/msystems.00023-25 (PMC12542703; doi:10.1128/msystems.00023-25)
Supplement: Table S3-1 — KEGG pathways associated with single EP and multiple EP in vaginal samples. [file msystems.00023-25-s0005.csv]

Supplementary Table 3-1. KEGG pathways associated with single EP and multiple EP in vaginal samples
ID	classA	classB	Term	out_EP_control	All_EP_control	Pvalue_EP_control	Qvalue_EP_control	out_EP_M_control	All_EP_M_control	Pvalue_EP_M_control	Qvalue_EP_M_control	out_EP_S_control	All_EP_S_control	Pvalue_EP_S_control	Qvalue_EP_S_control	out_EP_M_EP_S	All_EP_M_EP_S	Pvalue_EP_M_EP_S	Qvalue_EP_M_EP_S
ko00010	Metabolism	Carbohydrate metabolism	Glycolysis / Gluconeogenesis	2	53	0.1976134	5.92E-01	1	53	0.6623056	0.68933848	5	53	0.004846081	3.68E-02	1	53	0.7765398	0.821340173
ko00220	Metabolism	Amino acid metabolism	Arginine biosynthesis	1	26	0.3356485	6.32E-01					1	26	0.4339018	7.17E-01	3	26	0.03275515	0.200170361
ko00240	Metabolism	Nucleotide metabolism	Pyrimidine metabolism	4	57	0.01053378	1.12E-01	2	57	0.3169303	0.53204316	6	57	0.001108125	2.11E-02	2	57	0.4699496	0.764189317
ko00250	Metabolism	Amino acid metabolism	Alanine, aspartate and glutamate metabolism	2	33	0.09130405	4.87E-01	1	33	0.4895585	0.56744281	3	33	0.03229998	2.05E-01	1	33	0.6047491	0.773516291
ko00290	Metabolism	Amino acid metabolism	Valine, leucine and isoleucine biosynthesis													4	11	0.00014685	0.003478213
ko00340	Metabolism	Amino acid metabolism	Histidine metabolism					1	19	0.3200956	0.53204316					4	19	0.001463252	0.013413143
ko00450	Metabolism	Metabolism of other amino acids	Selenocompound metabolism	1	16	0.2219921	5.92E-01	3	16	0.003471622	0.08852636	1	16	0.2947863	5.90E-01
ko00660	Metabolism	Carbohydrate metabolism	C5-Branched dibasic acid metabolism													4	11	0.00014685	0.003478213
ko00670	Metabolism	Metabolism of cofactors and vitamins	One carbon pool by folate	1	16	0.2219921	5.92E-01	4	16	0.000210638	0.01074255	1	16	0.2947863	5.90E-01	1	16	0.3611572	0.760470537
ko00720	Metabolism	Energy metabolism	Carbon fixation pathways in prokaryotes					4	47	0.01319071	0.19851878					2	47	0.3733219	0.760470537
ko00770	Metabolism	Metabolism of cofactors and vitamins	Pantothenate and CoA biosynthesis					2	22	0.07011097	0.44695743					3	22	0.02095984	0.1440989
ko00790	Metabolism	Metabolism of cofactors and vitamins	Folate biosynthesis					3	31	0.02264368	0.23096554					3	31	0.05144014	0.28292077
ko00791	Metabolism	Xenobiotics biodegradation and metabolism	Atrazine degradation													3	5	0.000189721	0.003478213
ko00906	Metabolism	Metabolism of terpenoids and polyketides	Carotenoid biosynthesis	1	3	0.0458281	3.67E-01					1	3	0.06318502	3.43E-01	1	3	0.08033016	0.338890711
ko00970	Genetic Information Processing	Translation	Aminoacyl-tRNA biosynthesis	4	30	0.000979675	1.57E-02	2	30	0.1195855	0.47274411	4	30	0.003388987	3.22E-02	1	30	0.5696684	0.764189317
ko01110	Metabolism	Global and overview maps	Biosynthesis of secondary metabolites	4	416	0.9129713	9.42E-01	10	416	0.3117081	0.53204316	9	416	0.55363	7.23E-01	23	416	0.000275511	0.003788269
ko01210	Metabolism	Global and overview maps	2-Oxocarboxylic acid metabolism													4	26	0.004890269	0.038423542
ko01230	Metabolism	Global and overview maps	Biosynthesis of amino acids	2	137	0.6389497	8.18E-01	4	137	0.292111	0.53204316	4	137	0.3400488	6.46E-01	11	137	0.00091844	0.010102839
ko03010	Genetic Information Processing	Translation	Ribosome	9	85	2.79E-06	8.91E-05					11	85	8.11E-07	3.08E-05
ko03020	Genetic Information Processing	Transcription	RNA polymerase	1	12	0.1714459	5.92E-01					3	12	0.001782769	2.26E-02	1	12	0.2851839	0.6819615
ko03440	Genetic Information Processing	Replication and repair	Homologous recombination					3	27	0.0155701	0.19851878
