# Supplementary material for: Exploring cervicovaginal microbiome differences between single and multiple endometrial polyps: implications for non-invasive classification
Source: mSystems. 2025 Sep 15;10(10):e00023-25. doi: 10.1128/msystems.00023-25 (PMC12542703; doi:10.1128/msystems.00023-25)
Supplement: Table S3-2 — KEGG pathways associated with single EP and multiple EP in cervical samples. [file msystems.00023-25-s0006.csv]

Supplementary Table 3-2. KEGG pathways associated with single EP and multiple EP in cervical samples
ID	classA	classB	Term	out_EP_control	All_EP_control	Pvalue_EP_control	Qvalue_EP_control	out_EP_M_control	All_EP_M_control	Pvalue_EP_M_control	Qvalue_EP_M_control	out_EP_S_control	All_EP_S_control	Pvalue_EP_S_control	Qvalue_EP_S_control	out_EP_M_EP_S	All_EP_M_EP_S	Pvalue_EP_M_EP_S	Qvalue_EP_M_EP_S
ko00061	Metabolism	Lipid metabolism	Fatty acid biosynthesis					9	17	3.53E-05	0.000493742
ko00220	Metabolism	Amino acid metabolism	Arginine biosynthesis	1	29	0.2754687	0.38040916	9	29	0.004098996	0.02976653
ko00290	Metabolism	Amino acid metabolism	Valine, leucine and isoleucine biosynthesis	1	13	0.1340372	0.32392323	9	13	1.59E-06	3.89E-05
ko00340	Metabolism	Amino acid metabolism	Histidine metabolism	1	18	0.1808559	0.37463008	10	18	7.10E-06	0.000139126
ko00400	Metabolism	Amino acid metabolism	Phenylalanine, tyrosine and tryptophan biosynthesis					11	32	0.000579114	0.005159382					1	32	0.1870424	0.3365887
ko00660	Metabolism	Carbohydrate metabolism	C5-Branched dibasic acid metabolism	1	13	0.1340372	0.32392323	7	13	0.000244104	0.002461534
ko00670	Metabolism	Metabolism of cofactors and vitamins	One carbon pool by folate					6	14	0.003103944	0.02534888	1	14	0.09801314	0.31787486
ko00720	Metabolism	Energy metabolism	Carbon fixation pathways in prokaryotes					15	47	0.000151365	0.001854221
ko01110	Metabolism	Global and overview maps	Biosynthesis of secondary metabolites	8	444	0.09473157	0.27472155	95	444	1.22E-11	5.97E-10	2	444	0.8666551	0.96295011	2	444	0.8106605	0.8917265
ko01210	Metabolism	Global and overview maps	2-Oxocarboxylic acid metabolism	1	27	0.2590841	0.38040916	15	27	3.08E-08	1.01E-06
ko01212	Metabolism	Global and overview maps	Fatty acid metabolism					10	25	0.000251177	0.002461534
ko01230	Metabolism	Global and overview maps	Biosynthesis of amino acids	6	142	0.003427543	0.04969937	51	142	2.52E-15	2.47E-13	2	142	0.2790341	0.50733473	2	142	0.2294923	0.3365887
ko02024	Cellular Processes	Cellular community - prokaryotes	Quorum sensing	1	75	0.5693233	0.66041503	17	75	0.004252362	0.02976653	1	75	0.4291025	0.53637813	1	75	0.3875255	0.4786067
ko03010	Genetic Information Processing	Translation	Ribosome	5	76	0.001126925	0.03268082	5	76	0.9522764	0.998209	4	76	0.001787626	0.01787626	1	76	0.3915873	0.4786067
ko03020	Genetic Information Processing	Transcription	RNA polymerase	1	8	0.08466017	0.27279388					2	8	0.00137124	0.01787626
ko03060	Genetic Information Processing	Folding, sorting and degradation	Protein export	1	20	0.1988957	0.38040916	10	20	2.42E-05	0.000395257	1	20	0.1371972	0.342993
