# Supplementary material for: Exploring cervicovaginal microbiome differences between single and multiple endometrial polyps: implications for non-invasive classification
Source: mSystems. 2025 Sep 15;10(10):e00023-25. doi: 10.1128/msystems.00023-25 (PMC12542703; doi:10.1128/msystems.00023-25)
Supplement: Table S4-1 — Differential species between the single EP and control group. [file msystems.00023-25-s0007.csv]

Supplementary Table 4-1. Differential species between the single EP and control group
differential species	p value (vagina/cervix)	LDA score (log 10) (vagina/cervix)
Bacteroides stercoris	0.02023/NA	2.798/NA
Prevotella buccalis	0.01468/0.02616	2.554/2.689
Pasteurella multocida	0.04269/NA	-3.152/NA
Parabacteroides sp.	0.04234/NA	2.431/NA
Brucella abortus	0.03966/NA	2.273/NA
Staphylococcus lugdunensis	0.01174/NA	3.716/NA
Prevotella amnii	0.00214/NA	2.486/NA
Corynebacterium striatum	0.03667/NA	-3.101/NA
Sneathia amnii	0.00942/0.03978	1.174692793
Lactobacillus iners	0.01072/NA	-4.983/NA
Bifidobacterium dentium	0.01850/0.03738	3.972/3.998
Prevotella timonensis	0.01698/NA	2.421/NA
Prevotella nanceiensis	0.00510/NA	3.349/NA
Megasphaera sp.	0.00339/NA	2.248/NA
Ruminococcus lactaris	0.00057/NA	2.192/NA
Veillonella parvula	8.40×10-5/0.00290	2.238/2.401
Lactobacillus salivarius	0.03966/NA	2.554/NA
Actinomyces sp.	0.04498/NA	2.242/NA
Tannerella forsythensis	0.04330/NA	2.323/NA
Peptostreptococcus anaerobius	NA/0.04523	NA/2.557
Fusobacterium sp.	NA/0.04837	NA/3.261
Actinomyces turicensis	NA/0.03087	NA/3.625
Porphyromonas uenonis	NA/0.01077	NA/2.877
Fusobacterium nucleatum	NA/0.04391	NA/2.862
Streptococcus dysgalactiae	NA/0.02603	NA/3.539
Peptostreptococcus sp.	NA/0.01101	NA/2.090
Streptococcus anginosus	NA/0.02973	NA/4.361
