# Supplementary material for: Exploring cervicovaginal microbiome differences between single and multiple endometrial polyps: implications for non-invasive classification
Source: mSystems. 2025 Sep 15;10(10):e00023-25. doi: 10.1128/msystems.00023-25 (PMC12542703; doi:10.1128/msystems.00023-25)
Supplement: Table S4-2 — Differential species between the multiple EP and control group. [file msystems.00023-25-s0008.csv]

Supplementary Table 4-2. Differential species between the multiple EP and control group
differential species	p value (vagina/cervix)	LDA score (log 10) (vagina/cervix)
Prevotella pallens	0.02050/NA	2.544/NA
Acinetobacter baumannii	0.00326/0.00287	2.448/3.587
Peptoniphilus asaccharolyticus	0.02199/NA	2.667/NA
Mesorhizobium sp.	0.01098/NA	3.407/NA
Prevotella buccalis	0.02738/NA	2.477/NA
Staphylococcus lugdunensis	0.01020/NA	3.821/NA
Mageeibacillus indolicus	0.01831/NA	2.197/NA
Prevotella amnii	0.01723/NA	2.629/NA
Actinomyces graevenitzii	0.00321/NA	3.016/NA
Prevotella oulorum	0.01947/NA	2.955/NA
Gardnerella vaginalis	0.00951/NA	4.661/NA
Prevotella timonensis	0.03054/NA	2.563/NA
Bifidobacterium breve	0.03413/0.01503	4.190/4.098
Prevotella nanceiensis	0.01098/NA	3.725/NA
Megasphaera sp.	0.00191/NA	2.559/NA
Ruminococcus lactaris	0.00569/NA	2.585/NA
Sneathia sanguinegens	0.01221/NA	-3.160/NA
Megasphaera micronuciformis	0.03280/NA	2.513/NA
Peptoniphilus indolicus	0.03535/NA	3.484/NA
Peptostreptococcus anaerobius	NA/0.03863	NA/-2.297
Fusobacterium sp.	NA/0.01318	NA/2.090
Peptoniphilus sp.	NA/0.04443	NA/2.360
Pasteurella multocida	NA/0.04443	NA/2.601
Brucella abortus	NA/0.02599	NA/2.020
Actinomyces turicensis	NA/0.04067	NA/3.069
Leptotrichia goodfellowii	NA/0.01503	NA/2.228
Prevotella sp.	NA/0.02900	NA/2.366
Porphyromonas uenonis	NA/0.02418	NA/2.706
Bifidobacterium dentium	NA/0.04307	NA/3.897
Streptococcus anginosus	NA/0.02432	NA/4.311
Eggerthella lenta	NA/0.04443	NA/2.214
