# Supplementary material for: Exploring cervicovaginal microbiome differences between single and multiple endometrial polyps: implications for non-invasive classification
Source: mSystems. 2025 Sep 15;10(10):e00023-25. doi: 10.1128/msystems.00023-25 (PMC12542703; doi:10.1128/msystems.00023-25)
Supplement: Table S4-3 — Differential species between the single EP and multiple EP group. [file msystems.00023-25-s0009.csv]

Supplementary Table 4-3. Differential species between the single EP and multiple EP group
differential species	p value (vagina/cervix)	LDA score (log 10) (vagina/cervix)
Acinetobacter baumannii	8.00×10-5/0.03140	3.834/3.553
Propionibacterium sp.	0.01107/NA	3.277/NA
Lactobacillus crispatus	0.02080/0.03556	0.96957097
Mesorhizobium sp.	0.01098/0.02097	4.707/2.033
Lactobacillus acidophilus	0.02241/NA	-4.492/NA
Pasteurella multocida	0.01730/0.02097	4.379/2.562
Salmonella enterica	0.00402/NA	3.930/NA
Corynebacterium amycolatum	0.01432/NA	-3.747/NA
Streptococcus pneumoniae	0.01730/NA	2.809/NA
Phenylobacterium zucineum	NA/0.02097	NA/2.383
