# Supplementary material for: Exploring cervicovaginal microbiome differences between single and multiple endometrial polyps: implications for non-invasive classification
Source: mSystems. 2025 Sep 15;10(10):e00023-25. doi: 10.1128/msystems.00023-25 (PMC12542703; doi:10.1128/msystems.00023-25)
Supplement: Table S5 — Essential clinical parameters incorporated into a first random forest analysis. [file msystems.00023-25-s0010.csv]

		Supplementary Table 5. Essential clinical parameters incorporated into a first random forest analysis
group	site	sample ID	age	abnomal uterine bleeding	height (m)	weight (kg)	size of EP (cm)	history of progesterone treatment	endometrial thickness (cm)	BMI (kg/m2)	blood type	WBC (��109/L)	HGB (g/L)	PLT (109/L)	PT (s)	INR	Fbg (g/L)	APTT (s)	TT (s)	ALT (U/L)	AST (U/L)	Cr(E) (��mol/L)	Urea (mmol/L)
multiple EP	vagina	K230105063	39	0	1.72	75	2.5	0	1	25.35154137	B	4.84	130	250	11.1	0.94	2.35	24.8	16.6	12	18	78	3.81
multiple EP	cervix	K230105098	39	0	1.72	75	2.5	0	1	25.35154137	B	4.84	130	250	11.1	0.94	2.35	24.8	16.6	12	18	78	3.81
multiple EP	vagina	K230105091	38	0	1.78	61	2.1	0	1.1	19.25261962	AB	4.91	123	204	11.2	0.99	3.61	26.7	16.4	20	19	65	3.13
multiple EP	cervix	K230105126	38	0	1.78	61	2.1	0	1.1	19.25261962	AB	4.91	123	204	11.2	0.99	3.61	26.7	16.4	20	19	65	3.13
multiple EP	vagina	K230105092	45	1	1.58	62.5	1	0	0.4	25.03605191	O	5.63	135	252	11.1	0.95	2.49	28.9	17.5	28		58	4.49
multiple EP	cervix	K230105127	45	1	1.58	62.5	1	0	0.4	25.03605191	O	5.63	135	252	11.1	0.95	2.49	28.9	17.5	28		58	4.49
multiple EP	vagina	K230105093	40	0	1.59	50	1.1	0	1.1	19.77769867	B	2.57	117	209	11.9	1.02	2.41	27	17.3	23	64	49	3.9
multiple EP	cervix	K230105128	40	0	1.59	50	1.1	0	1.1	19.77769867	B	2.57	117	209	11.9	1.02	2.41	27	17.3	23	64	49	3.9
multiple EP	vagina	K230105094	37	0			0.8	0	0.7			8.08	120	383
multiple EP	cervix	K230105129	37	0			0.8	0	0.7			8.08	120	383
single EP	vagina	K230105095	40	1	1.7	56	1.2	0	1.2	19.37716263	O	4.45	144	147	11.1	0.93	3.1	26.4	16.9	14	17	53	2.75
single EP	cervix	K230105130	40	1	1.7	56	1.2	0	1.2	19.37716263	O	4.45	144	147	11.1	0.93	3.1	26.4	16.9	14	17	53	2.75
multiple EP	vagina	K230105064	43	0	1.68	67.5	0.7	0	1.3	23.91581633	O	7.04	105	473	12.3	1.02	2.99	28.6	16.2	14	14	39	3.8
multiple EP	cervix	K230105099	43	0	1.68	67.5	0.7	0	1.3	23.91581633	O	7.04	105	473	12.3	1.02	2.99	28.6	16.2	14	14	39	3.8
single EP	vagina	K230105066	40	0	1.63	51	1.7	0	1.5	19.1953028	B	4.45	125	254	11.4	0.99	2.11	26.4	17.2	8	15	51	3.96
single EP	cervix	K230105101	40	0	1.63	51	1.7	0	1.5	19.1953028	B	4.45	125	254	11.4	0.99	2.11	26.4	17.2	8	15	51	3.96
multiple EP	vagina	K230105067	34	0	1.58	47.5	1.3	0	1.2	19.02739946	O	4.58	144	277	11.3	0.94	2.42	28.5	17.3	24	20	56	3.01
multiple EP	cervix	K230105102	34	0	1.58	47.5	1.3	0	1.2	19.02739946	O	4.58	144	277	11.3	0.94	2.42	28.5	17.3	24	20	56	3.01
multiple EP	vagina	K230105068	30	0	1.65	68	8	0	0.5	24.97704316	B	8.4	145	287	12.1	1.06	2.58	24.1	17	16		69	4.56
multiple EP	cervix	K230105103	30	0	1.65	68	8	0	0.5	24.97704316	B	8.4	145	287	12.1	1.06	2.58	24.1	17	16		69	4.56
multiple EP	vagina	K230105069	38	0	1.66	60	0.8	0	0.7	21.77384236	B	6.66	136	243	11	0.98	2.69	26.7	17.5	10	15	57	4.33
multiple EP	cervix	K230105104	38	0	1.66	60	0.8	0	0.7	21.77384236	B	6.66	136	243	11	0.98	2.69	26.7	17.5	10	15	57	4.33
multiple EP	vagina	K230105070	28	0	1.68	60	1.6	0	1.2	21.2585034	B	7.5	138	270	11.3	0.96	2.38	28.8	16.9	31	28	54	4.16
multiple EP	cervix	K230105105	28	0	1.68	60	1.6	0	1.2	21.2585034	B	7.5	138	270	11.3	0.96	2.38	28.8	16.9	31	28	54	4.16
multiple EP	vagina	K230105071	40	1	1.65	65		0	1	23.87511478	B	7.49	130	192	11.2	0.94	2.87	28.1	16.6	10	12	59	4.87
multiple EP	cervix	K230105106	40	1	1.65	65		0	1	23.87511478	B	7.49	130	192	11.2	0.94	2.87	28.1	16.6	10	12	59	4.87
multiple EP	vagina	K230105072	50	0	1.62	58	1.4	0	1.1	22.10028959	A	4.57	117	313	11.5	1	2.06	24.5	17.4	19		59	3.96
multiple EP	cervix	K230105107	50	0	1.62	58	1.4	0	1.1	22.10028959	A	4.57	117	313	11.5	1	2.06	24.5	17.4	19		59	3.96
single EP	vagina	K230105073	40	0	1.61	60	1	0	1.1	23.14725512	A	6.79	150	227	12.3	1.11	2.34	27.8	16.4	15		43	2.03
single EP	cervix	K231011060	40	0	1.61	60	1	0	1.1	23.14725512	A	6.79	150	227	12.3	1.11	2.34	27.8	16.4	15		43	2.03
multiple EP	vagina	K230105074	32	0	1.6	60	1.6	0	0.7	23.4375	O	9.51	134	320	10.8	0.95	2.82	27.5	16.6	25	29	57	5.61
multiple EP	cervix	K230105109	32	0	1.6	60	1.6	0	0.7	23.4375	O	9.51	134	320	10.8	0.95	2.82	27.5	16.6	25	29	57	5.61
multiple EP	vagina	K230105075	37	0	1.7	95	0.6	0	1.2	32.87197232	A	7.18	124	189	11.3	0.95	3.03	24.1	15.3	25	21	71	3.17
multiple EP	vagina	K230105076	44	0	1.6	50	1.8	0	0.8	19.53125	B	4.96	146	272	11.2	0.98	2.41	25.3	16.9	10	13	61	5.05
multiple EP	vagina	K230105078	42	1	1.6	50	1.2	0	1.3	19.53125	O	5.68	120	270	10.8	0.94	3.18	27.4	14.1	15	25	66	4.48
multiple EP	cervix	K230105113	42	1	1.6	50	1.2	0	1.3	19.53125	O	5.68	120	270	10.8	0.94	3.18	27.4	14.1	15	25	66	4.48
single EP	vagina	K230105080	34	0	1.65	63	1	0	1	23.14049587	O	7.34	145	215	12	1.05	2.57	27.4	16.8	15	17	65	4.16
single EP	cervix	K230105115	34	0	1.65	63	1	0	1	23.14049587	O	7.34	145	215	12	1.05	2.57	27.4	16.8	15	17	65	4.16
multiple EP	vagina	K230105082	37	1			1.2	0	0.5
multiple EP	cervix	K230105117	37	1			1.2	0	0.5
multiple EP	vagina	K230105084	27	0	1.63	80	1.5	0	0.7	30.1102789		7.79	89	285	11.7	0.96	2.99	25.6	16	11		44	3.53
multiple EP	cervix	K230105119	27	0	1.63	80	1.5	0	0.7	30.1102789		7.79	89	285	11.7	0.96	2.99	25.6	16	11		44	3.53
multiple EP	vagina	K230105085	34	0				1	0.6
multiple EP	cervix	K230105120	34	0				1	0.6
single EP	vagina	K230105062	31	0				0
multiple EP	vagina	K230105087	31	0	1.6	57	0.6	0	1.5	22.265625	O	7.24	141	207	12.3	1.08	2.17	29.8	16.9	8	13	69	3.35
multiple EP	cervix	K230105122	31	0	1.6	57	0.6	0	1.5	22.265625	O	7.24	141	207	12.3	1.08	2.17	29.8	16.9	8	13	69	3.35
multiple EP	vagina	K230105088	41	0	1.68	77	1	1	1.9	27.28174603	A	8.18	129	291	11.7	1.03	4.16	27.4	15.6	12	17	64	4.32
multiple EP	cervix	K230105123	41	0	1.68	77	1	1	1.9	27.28174603	A	8.18	129	291	11.7	1.03	4.16	27.4	15.6	12	17	64	4.32
multiple EP	vagina	K230105090	42	0	1.6	61	0.9	1	1.4	23.828125	AB	7.08	110	372	11.4	0.98	3.4	24.8	16.5	21	19	46	3.67
multiple EP	cervix	K230105125	42	0	1.6	61	0.9	1	1.4	23.828125	AB	7.08	110	372	11.4	0.98	3.4	24.8	16.5	21	19	46	3.67
single EP	vagina	K230919011	40	1	1.64	55	0.9	0	1.3	20.44913742	O	5.29	129	260	10.8	0.9	2.15	26.5	17	17		70	7.06
single EP	vagina	K231011059	51	0	1.65	70	0.8	0	1	25.71166208	O	3.92	125	197	11.7	1	3.06	26.6	16.2	7	16	60	3.76
single EP	vagina	K230919013	42	1	1.68	55	0.8	1	0.9	19.48696145	B	4.02	103	205	11.5	1.06	2.1	25	17.8	137	100	50	4.33
single EP	vagina	K230919027	39	1	1.7	55	1.1	0	0.5	19.03114187	B	5.11	139	159	11.3	0.97	2.6	28.4	17	7	16	51	3.18
single EP	vagina	K230919015	41	0	1.65	60	0.8	0	0.8	22.03856749	O	4.37	120	216	11.6	0.99	2.15	29	16.4	9	16	55	2.82
single EP	vagina	K230919020	47	1	1.59	57	1.5	0		22.54657648	AB	4.74	123	245	11.4	0.98	2.85	25	16.5	13	18	51	3.77
single EP	cervix	K230919036	47	1	1.59	57	1.5	0		22.54657648	AB	4.74	123	245	11.4	0.98	2.85	25	16.5	13	18	51	3.77
single EP	vagina	K230919028	36	0	1.62	66	1	1	1.1	25.1486054	B	7.26	126	276	10.5	0.93	2.58	25.3	15.6	10	14	61	4.83
single EP	cervix	K230919032	36	0	1.62	66	1	1	1.1	25.1486054	B	7.26	126	276	10.5	0.93	2.58	25.3	15.6	10	14	61	4.83
single EP	vagina	K230919030	27	0	1.68	47	1	1	0.5	16.65249433	A	3.73	131	252	11.7	1.05	2.46	26.4	15.7	13	18	62	4.03
single EP	cervix	K231011058	27	0	1.68	47	1	1	0.5	16.65249433	A	3.73	131	252	11.7	1.05	2.46	26.4	15.7	13	18	62	4.03
single EP	vagina	K230919031	32	1	1.63	65	1.1	1	1.1	24.4646016	A	8.31	114	623	11.2	0.97	2.05	27.3	17.1	16	15	51	2.95
single EP	cervix	K230919035	32	1	1.63	65	1.1	1	1.1	24.4646016	A	8.31	114	623	11.2	0.97	2.05	27.3	17.1	16	15	51	2.95
single EP	vagina	K231011055	42	0	1.62	54	1.5	0	0.9	20.57613169	A	4.44	129	248	10.5	0.91	1.85	26.5	17.2	21	20	61	5.16
single EP	cervix	K230919053	42	0	1.62	54	1.5	0	0.9	20.57613169	A	4.44	129	248	10.5	0.91	1.85	26.5	17.2	21	20	61	5.16
single EP	vagina	K230919050	32	1	1.68	50	1	1	0.9	17.7154195	O	6.22	128	267	12.1	1.03	2.81	32.1	16.1	8	13	54	4.69
single EP	cervix	K230919054	32	1	1.68	50	1	1	0.9	17.7154195	O	6.22	128	267	12.1	1.03	2.81	32.1	16.1	8	13	54	4.69
single EP	vagina	K230919051	45	1	1.71	67	1.6	1	1.4	22.91303307	B	5.12	77	372	11.7	1	2.45	26.3	16.6	10	14	58	5.06
single EP	cervix	K230919055	45	1	1.71	67	1.6	1	1.4	22.91303307	B	5.12	77	372	11.7	1	2.45	26.3	16.6	10	14	58	5.06
single EP	vagina	K230919052	37	0	1.55	51	2	0		21.22788762	O	3.81	122	254	11.6	1	2.21	29	16.7	16		56	4.73
single EP	cervix	K230919056	37	0	1.55	51	2	0		21.22788762	O	3.81	122	254	11.6	1	2.21	29	16.7	16		56	4.73
single EP	vagina	K231011057	41	0	1.58	50		0	1.1	20.02884153	O	6.5	122	377	10.9	1	3.51	27.7	16.4	16	16	54	4
single EP	vagina	K230919004	31	1	1.76	78	1	0	0.8	25.18078512	A	8.48	105	231	11.3	0.91	2.04	24.2	16.5	12	16	58	4.42
single EP	vagina	K230919016	30	1	1.58	58.5	0.8	0	1	23.43374459	A	7.85	122	270	11.5	0.98	3.14	24.5	15.8	20	14	47	2.64
single EP	vagina	K230919019	31	1	1.62	46	2	1	0.5	17.52781588	A	6.83	128	250	12	1.11	2.25	27.3	17.4	8	14	50	3.82
single EP	vagina	K230919005	43	1	1.63	54	1	0	0.7	20.32443826	A	2.65	105	269	12.3	1.07	1.99	28.1	17.3	16	19	60	2.72
single EP	vagina	K230919007	34	1	1.65	48	1.5	0	1.6	17.63085399	O	3.84	119	118	12.6	1.09	2.03	29.8	17.1	23		62	3.12
single EP	vagina	K230919021	31	1	1.6	47	1	0	0.7	18.359375	AB	4.06	127	219	11.7	1.08	2.22	28	17.3	10	14	63	2.63
single EP	vagina	K230919009	43	1	1.65	71	1.5	0	1.3	26.07897153	B	5.95	121	306	11.5	0.93	2.19	26.1	17	14	21	67	3.66
single EP	vagina	K230919022	35	1	1.68	56	0.5	1	0.4	19.84126984	B	6.07	141	281	11.1	0.96	3.03	24.8	15.9	18		70	3.27
control	vagina	K230919038	28	1	1.66	56	0	0	0.8	20.32225287	O	5.34	136	178	11.6	0.96	2.79	30.4	17.1	12	15	71	4.17
control	cervix	K230919044	28	1	1.66	56	0	0	0.8	20.32225287	O	5.34	136	178	11.6	0.96	2.79	30.4	17.1	12	15	71	4.17
control	vagina	K230526070	33	1	1.63	68.9	0	0	0.3	25.9324777		8.52	133	223						25	27	70	5.3
control	cervix	K230526102	33	1	1.63	68.9	0	0	0.3	25.9324777		8.52	133	223						25	27	70	5.3
control	cervix	K230526104	31	0	1.62	58	0	0	0.4	22.10028959	A
control	vagina	K230711014	31	0	1.62	58	0	0	0.4	22.10028959	A
control	vagina	K230526073	33	0	1.55	42	0	0	0.9	17.4817898										13	18	51	3.59
control	cervix	K230711015	33	0	1.55	42	0	0	0.9	17.4817898										13	18	51	3.59
control	vagina	K230526074	22	0		65	0	0	0.3			6.73	138	286	11.9	1.02				13		72	4.98
control	cervix	K230711016	22	0		65	0	0	0.3			6.73	138	286	11.9	1.02				13		72	4.98
control	vagina	K230919040	34	0			0	0	1.1			4.25	102	219	12.1	1.01	2.25	27	16.7	7	13	48	2.96
control	cervix	K230919046	34	0			0	0	1.1			4.25	102	219	12.1	1.01	2.25	27	16.7	7	13	48	2.96
control	vagina	K230919041	40	0	1.72	98	0	0	0.6	33.12601406	A	8.79	118	196	11.9	1.01	3.77	27.3	16.4	14	18	53	3.25
control	cervix	K230919047	40	0	1.72	98	0	0	0.6	33.12601406	A	8.79	118	196	11.9	1.01	3.77	27.3	16.4	14	18	53	3.25
control	vagina	K230919039	45	1	1.66	53.5	0	1	0.4	19.41500944	O
control	cervix	K231011053	45	1	1.66	53.5	0	1	0.4	19.41500944	O
control	vagina	K230919042	32	0	1.75	71	0	0	0.7	23.18367347	B	8.14	132	329	11.1	0.98	2.78	25.7	16.4	16	17	70	2.84
control	cervix	K231011054	32	0	1.75	71	0	0	0.7	23.18367347	B	8.14	132	329	11.1	0.98	2.78	25.7	16.4	16	17	70	2.84
control	vagina	K230526077	27	0	1.67	58	0	0	1.7	20.79672989	A
control	cervix	K230526109	27	0	1.67	58	0	0	1.7	20.79672989	A
control	vagina	K230526051	32	0	1.64	59	0	0		21.93634741		7.27	153	246						9		52	2.41
control	cervix	K230526083	32	0	1.64	59	0	0		21.93634741		7.27	153	246						9		52	2.41
control	vagina	K230526079	27	1			0	1	0.7			10.55	150	307	10.6	0.93	2.69	27.1	16.4
control	cervix	K230711019	27	1			0	1	0.7			10.55	150	307	10.6	0.93	2.69	27.1	16.4
control	vagina	K230711003	22	0			0	0
control	cervix	K230711004	22	0			0	0
control	vagina	K230711005	27	0	1.62	53	0	0	0.5	20.19509221	B	6.38	110	267	11.8	1	2.49	26.2	15.9	7	11	54	2.25
control	cervix	K230711006	27	0	1.62	53	0	0	0.5	20.19509221	B	6.38	110	267	11.8	1	2.49	26.2	15.9	7	11	54	2.25
control	vagina	K230526048	34	0			0	0	1		B	3.81	84	328	12.8	1.06	2.34	23.7	15.8	85	67	42	2.16
control	cervix	K230711001	34	0			0	0	1		B	3.81	84	328	12.8	1.06	2.34	23.7	15.8	85	67	42	2.16
control	vagina	K230526054	32	1			0	0
control	cervix	K230711007	32	1			0	0
control	vagina	K230526058	33	0	1.65	50	0	0	1.3	18.36547291	B	4.85	126	204	11.7	0.96	2.27	29.2	17.1	10	13	56	5.56
control	cervix	K230526090	33	0	1.65	50	0	0	1.3	18.36547291	B	4.85	126	204	11.7	0.96	2.27	29.2	17.1	10	13	56	5.56
control	vagina	K230526060	29	0	1.63	58	0	0	0.6	21.8299522	AB	7.38	150	304	11.5	0.95	2.65	27.9	16.8	9	14	58	3.72
control	cervix	K230526092	29	0	1.63	58	0	0	0.6	21.8299522	AB	7.38	150	304	11.5	0.95	2.65	27.9	16.8	9	14	58	3.72
control	cervix	K230526093	30	1			0	0	1.5
control	vagina	K230711009	30	1			0	0	1.5
control	vagina	K230526063	29	0	1.6	49	0	0	0.7	19.140625	B	6.29	126	263	11	0.9	2.5	26.7	16.8	13	18	63	4.38
control	cervix	K230526095	29	0	1.6	49	0	0	0.7	19.140625	B	6.29	126	263	11	0.9	2.5	26.7	16.8	13	18	63	4.38
control	cervix	K230526096	30	0	1.62	60	0	0	1.2	22.86236854	B	5.66	124	261	12.7	1.08	1.91	26.5	17.5	13	15	75	5.31
control	vagina	K230711010	30	0	1.62	60	0	0	1.2	22.86236854	B	5.66	124	261	12.7	1.08	1.91	26.5	17.5	13	15	75	5.31
control	vagina	K230526065	30	0	1.55	56	0	0	0.9	23.30905307	AB	6.14	116	414	11.6	0.98	2.38	25	16.2	11	18	49	2.55
control	cervix	K230711011	30	0	1.55	56	0	0	0.9	23.30905307	AB	6.14	116	414	11.6	0.98	2.38	25	16.2	11	18	49	2.55
control	vagina	K230526049	34	1			0	0
control	cervix	K230711002	34	1			0	0
control	vagina	K230526066	31	0			0	0	0.7		A	4.92	132	159	12.3	1.04	2.78	26.2	15.4	20	25	64	4.03
control	cervix	K230526098	31	0			0	0	0.7		A	4.92	132	159	12.3	1.04	2.78	26.2	15.4	20	25	64	4.03
control	vagina	K230526067	21	0	1.74	57	0	0	0.7	18.8267935	A	6.55	111	208	11.6	0.98	2.06	29	17	9	13	68	4.02
control	cervix	K230526099	21	0	1.74	57	0	0	0.7	18.8267935	A	6.55	111	208	11.6	0.98	2.06	29	17	9	13	68	4.02
control	vagina	K230919037	37	0	1.73	58	0	0	0.7	19.37919743	O	4.83	134	210	11.1	0.99	2.24	28.9	16.5	11	12	46	3.92
control	cervix	K230919043	37	0	1.73	58	0	0	0.7	19.37919743	O	4.83	134	210	11.1	0.99	2.24	28.9	16.5	11	12	46	3.92
control	vagina	K230526069	24	0	1.71	61	0	0	2	20.86111966	B	5.14	119	231	11.8	0.97	3.14	30.4	16.6	10		49	4.47
control	cervix	K230711012	24	0	1.71	61	0	0	2	20.86111966	B	5.14	119	231	11.8	0.97	3.14	30.4	16.6	10		49	4.47
